# Supplementary material for: Elucidating temporal resource allocation and diurnal dynamics in phototrophic metabolism using conditional FBA
Source: Sci Rep. 2015 Oct 26;5:15247. doi: 10.1038/srep15247 (PMC4620596; doi:10.1038/srep15247)
Supplement: Supplementary Information 1 [file srep15247-s2.zip]

Archive with 30 entries (30 files):
- Manual.pdf
- __MACOSX/._Manual.pdf
- __MACOSX/._create_cFBAProblem_FromModel.m
- __MACOSX/._getCompoundStartAmountVariabilities.m
- __MACOSX/._getCompoundVariabilities.m
- __MACOSX/._getFluxVariablities.m
- __MACOSX/._lp_solve.m
- __MACOSX/._plotCompound.m
- __MACOSX/._plotFlux.m
- __MACOSX/._run_cFBA.m
- __MACOSX/._setCompoundFoldChange.m
- __MACOSX/._setMaximalCompoundFoldChange.m
- __MACOSX/._start_Demo.m
- __MACOSX/._time.m
- __MACOSX/models/._.DS_Store
- create_cFBAProblem_FromModel.m
- getCompoundStartAmountVariabilities.m
- getCompoundVariabilities.m
- getFluxVariablities.m
- lp_solve.m
- models/.DS_Store
- models/SynechosystisReduced_BinaryLight.mat
- models/SynechosystisReduced_VaryingLight.mat
- plotCompound.m
- plotFlux.m
- run_cFBA.m
- setCompoundFoldChange.m
- setMaximalCompoundFoldChange.m
- start_Demo.m
- time.m
