# Supplementary material for: Elucidating temporal resource allocation and diurnal dynamics in phototrophic metabolism using conditional FBA
Source: Sci Rep. 2015 Oct 26;5:15247. doi: 10.1038/srep15247 (PMC4620596; doi:10.1038/srep15247)
Supplement: Supplementary Information 1 [file srep15247-s2.zip › plotCompound.m]

function [] = plotCompound(res, iM)
%% plots the amounts of the specified compound of the specified simulation result
% 
% Input:
%   res:   result structure
%    iM:   index of imbalanced compound or compound name
%
  if ~exist('res', 'var'), error('Parameter ''res'' is missing.'); end
  if ~exist('iM', 'var'), error('Parameter ''iM'' is missing.'); end
  
  if ischar(iM), 
    % compound name was supplied, transform it into an index
    tmp = find(ismember(res.Prob.model.mets(res.Prob.model.ImbalancedMets),iM)); 
    if isempty(tmp), error('Compound ''%s'' is not known.', iM); end
    iM = tmp;
  end
  
  % collect x and y data for the plot
  % xdata is a column vector with the time points
  % ydata is a 2D-matrix with 3 columns, the first column belongs to the 
  % compound amounts in x0 solution, the 2nd and the 3rd column belong to
  % the lower and upper bounds. The rows correspond to the time points in
  % xdata
  
  xdata = [0; cumsum(res.Prob.model.dT)];
  ydata = [arrayfun(@(iT) res.Prob.Vars.ImbMets.S(iM,1:res.Prob.Vars.ImbMets.Tind(iT))*res.Prob.x0(1:res.Prob.Vars.ImbMets.Tind(iT)), 1:res.Prob.model.nT)'  ...
           reshape(res.CompoundVar.Values(iM,:,:),res.Prob.model.nT,2)];
  ydata = [[res.Prob.x0(res.Prob.Vars.ImbMets.StartAmounts(iM)) res.CompoundStartVar.Values(iM,:)]; ydata];
  
  % plot lower bound to upper bound area
  fill([xdata; xdata(end:-1:1)],[ydata(:,end); ydata(end:-1:1,2)],[1 1 1]*0.7, 'EdgeColor','none');
  set(gca, 'FontSize', 14, 'FontName', 'Arial Narrow');
  hold on;
  % plot x0 solution
  plot(xdata,ydata(:,1),'k-o','LineWidth',2,'MarkerFaceColor','k','MarkerSize',3,'Clipping','off');
  hold off;
  YLim = get(gca, 'YLim');
  % increase of y-axes length if curves are too close to upper y-axes limit
  YLim = [0 max(max(ydata(:))*1.2,YLim(2))];
  set(gca, 'YLim', YLim);
  set(gca, 'XLim', [0 res.Prob.model.T]);
  if res.Prob.model.T==24, set(gca,'XTick', 0:6:24); end
  ylabel(sprintf('%s amount [mmol]', strrep(res.Prob.model.mets{res.Prob.model.ImbalancedMets(iM)},'_','\_')));
  xlabel('Time [h]');
end
