# Supplementary material for: Elucidating temporal resource allocation and diurnal dynamics in phototrophic metabolism using conditional FBA
Source: Sci Rep. 2015 Oct 26;5:15247. doi: 10.1038/srep15247 (PMC4620596; doi:10.1038/srep15247)
Supplement: Supplementary Information 1 [file srep15247-s2.zip › plotFlux.m]

function [] = plotFlux(res, iR)
%% plots the flux rates of the specified reaction of the specified simulation result
% 
% Input:
%   res:   result structure
%    iR:   index of reaction or reaction name
%
  if ~exist('res', 'var'), error('Parameter ''res'' is missing.'); end
  if ~exist('iR', 'var'), error('Parameter ''iR'' is missing.'); end
  
  if ischar(iR), 
    % reaction name was supplied, transform it into an index
    tmp = find(ismember(res.Prob.model.rxns,iR)); 
    if isempty(tmp), error('Reaction ''%s'' is not known.', iR); end
    iR = tmp;
  end
  
  % collect x and y data for the plot
  % xdata is a column vector with the middle of the intervals
  % ydata is a 2D-matrix with 3 columns, the first column belongs to the 
  % flux rates in x0 solution, the 2nd and the 3rd column belong to
  % the lower and upper bounds. The rows correspond to rows in
  % xdata
  
  xdata = cumsum(res.Prob.model.dT)-res.Prob.model.dT/2;
  ydata = [arrayfun(@(iT) res.Prob.x0(res.Prob.Vars.Fluxes(iT).Indices(iR)), 1:res.Prob.model.nT)'  ...
           reshape(res.FluxVar.Values(iR,:,:),res.Prob.model.nT,2)];

  % plot lower bound to upper bound area
  fill([xdata; xdata(end:-1:1)],[ydata(:,end); ydata(end:-1:1,2)],[1 1 1]*0.7, 'EdgeColor','none');
  set(gca, 'FontSize', 14, 'FontName', 'Arial Narrow');
  hold on;
  % plot x0 solution
  plot(xdata,ydata(:,1),'k-o','LineWidth',2,'MarkerFaceColor','k','MarkerSize',3,'Clipping','off');
  hold off;
  YLim = get(gca, 'YLim');
  % increase of y-axes length if curves are too close to upper y-axes limit
  YLim(2) = max(YLim(2), 1.2*max(ydata(:))-YLim(1)*0.2);
  set(gca, 'YLim', YLim);
  set(gca, 'XLim', [0 res.Prob.model.T]);
  if res.Prob.model.T==24, set(gca,'XTick', 0:6:24); end
  ylabel(sprintf('%s rate [mmol/h]', strrep(res.Prob.model.rxns{iR},'_','\_')));
  xlabel('Time [h]');
end
