# Supplementary material for: Elucidating temporal resource allocation and diurnal dynamics in phototrophic metabolism using conditional FBA
Source: Sci Rep. 2015 Oct 26;5:15247. doi: 10.1038/srep15247 (PMC4620596; doi:10.1038/srep15247)
Supplement: Supplementary Information 1 [file srep15247-s2.zip › start_Demo.m]

function [] = start_Demo()
%% start_Demo starts demo
% initializes the simple example model,
% runs the simulation
% and shows the results
%
  model = initializeDemoModel();
  run_cFBA(model);
  load(sprintf('results/res_cFBA_%s.mat', model.ID), 'res');
  useFigure('Simple Example');
  subplot('Position',[0.1 0.6 0.2 0.35]); plotFlux(res,1);
  subplot('Position',[0.4 0.6 0.2 0.35]); plotFlux(res,2);
  subplot('Position',[0.7 0.6 0.2 0.35]); plotFlux(res,3);
  subplot('Position',[0.25 0.1 0.2 0.35]); plotCompound(res,1);
  subplot('Position',[0.55 0.1 0.2 0.35]); plotCompound(res,2);
end
%
function [model] = initializeDemoModel()
%% initializeDemoModel initializes the simple example model
%
% Output:
%   model:  model structure
  model = struct();
  model.rxns = {'v1','v2','v3'};
  model.mets = {'X', 'Y', 'Z'};
  model.S = [1 -1 -1
             0  1  0
             0  0  1];
  model.lb = [0; 0; 0];
  model.ub = Inf(3,1);
  model.ImbalancedMets = [2; 3];
  model.rev = false(3,1);
  model.T = 10;
  model.nT = 40;
  model.dT = ones(model.nT,1)*model.T/model.nT;
  model.Biomass = [1; 1];
  model.ID = 'SimpleExample';
  model.Constraints.Capacities.A = [0 5 5];
  model.Constraints.Capacities.B = [1 0];
  model.Constraints.Quotas.ForStart.B = [0 1];
  model.Constraints.Quotas.ForStart.C = 0.5;
end
%
function [fig] = useFigure(FigName)
%%useFigure open or clears a named figure
%
% Input:
%   FigName:  The name of the figure 
%
% Output:
%       fig:  The figure handle
%
  figures = findobj('Type','figure','Name',FigName);
  if isempty(figures)
    fig = figure('Name',FigName,'NumberTitle','off');
  else
    clf(figures(1)); 
    fig = figure(figures(1));
  end
end
