# Supplementary material for: Elucidating temporal resource allocation and diurnal dynamics in phototrophic metabolism using conditional FBA
Source: Sci Rep. 2015 Oct 26;5:15247. doi: 10.1038/srep15247 (PMC4620596; doi:10.1038/srep15247)
Supplement: Supplementary Information 1 [file srep15247-s2.zip › time.m]

function [ s ] = time(  )
%%time return a stamp of the current date and time
%  
% Output:
%   s:   time stamp as string
%
  c = clock;
  s = sprintf('%4i-%02i-%02i %02i:%02i:%02i:%03i',floor(c),round(100*(c(6)-floor(c(6)))));
end
